# Supplementary material for: Maximal Intensity Exercise Induces Adipokine Secretion and Disrupts Prooxidant–Antioxidant Balance in Young Men with Different Body Composition
Source: Int J Mol Sci. 2025 Jan 3;26(1):350. doi: 10.3390/ijms26010350 (PMC11721682; doi:10.3390/ijms26010350)
Supplement: Supplementary file 1 [file ijms-26-00350-s001.zip]

Archive with 1 entries (1 files):
- ijms-3315047-supplementary.pdf
